# Supplementary material for: Development of a Pig Mammary Epithelial Cell Culture Model as a Non-Clinical Tool for Studying Epithelial Barrier—A Contribution from the IMI-ConcePTION Project
Source: Animals (Basel). 2021 Jul 5;11(7):2012. doi: 10.3390/ani11072012 (PMC8300391; doi:10.3390/ani11072012)
Supplement: Supplementary file 1 [file animals-11-02012-s001.zip]

Archive with 1 entries (1 files):
- animals-1201470-supplementary.pdf
